# Supplementary material for: Construction and Evaluation of a Chimeric Japanese Encephalitis Virus Vaccine Candidate Strain with Chaoyang Virus as the Backbone
Source: Vaccines (Basel). 2025 Dec 26;14(1):30. doi: 10.3390/vaccines14010030 (PMC12846307; doi:10.3390/vaccines14010030)
Supplement: Supplementary file 1 [file vaccines-14-00030-s001.zip]

Archive with 1 entries (1 files):
- vaccines-4060128-supplementary.pdf
